# Supplementary material for: Growth of Global Publishing Output of Health Economics in the Twenty-First Century: A Bibliographic Insight
Source: Front Public Health. 2017 Aug 11;5:211. doi: 10.3389/fpubh.2017.00211 (PMC5554506; doi:10.3389/fpubh.2017.00211)
Supplement: Supplementary file 2 [file data_sheet_2.xlsx]

## Sheet: Countries-Territories
	Web of Science				Scopus
	Country/Territory	Income group according to World Bank list of economies from June 2017	Number of records	%	Country/Territory	Income group according to World Bank list of economies from June 2017	Number of records	%
1	USA	High	34779	0.39411	USA	High	29116	0.343191
2	England	High	10581	0.1199	United Kingdom	High	9853	0.116138
3	Canada	High	5106	0.05786	Germany	High	5296	0.0624241
4	Germany	High	4955	0.05615	Canada	High	4344	0.0512029
5	The Netherlands	High	3808	0.04315	Australia	High	3324	0.0391801
6	France	High	3410	0.03864	The Netherlands	High	3285	0.0387204
7	Australia	High	3343	0.03788	France	High	3051	0.0359622
8	Spain	High	3006	0.03406	Spain	High	2853	0.0336284
9	Italy	High	2924	0.03313	Italy	High	2707	0.0319075
10	China	Upper middle	2856	0.03236	Switzerland	High	1977	0.023303
11	Switzerland	High	2545	0.02884	China	Upper middle	1967	0.0231851
12	Sweden	High	1999	0.02265	Sweden	High	1698	0.0200144
13	Belgium	High	1812	0.02053	India	Lower middle	1544	0.0181992
14	Brazil	Upper middle	1620	0.01836	Belgium	High	1407	0.0165844
15	Japan	High	1295	0.01467	Japan	High	1380	0.0162661
16	Scotland	High	1145	0.01298	Brazil	Upper middle	1144	0.0134844
17	India	Lower middle	1105	0.01252	Taiwan	High	927	0.0109266
18	Czech Republic	High	960	0.01088	South Africa	Upper middle	834	0.00983038
19	Mexico	Upper middle	922	0.01045	South Korea	High	797	0.00939426
20	Denmark	High	902	0.01022	Denmark	High	777	0.00915852
21	Taiwan	High	888	0.01006	Turkey	Upper middle	642	0.00756727
22	South Korea	High	881	0.00998	Norway	High	637	0.00750834
23	Greece	High	749	0.00849	Greece	High	621	0.00731975
24	Poland	High	716	0.00811	Austria	High	604	0.00711937
25	Turkey	Upper middle	664	0.00752	Finland	High	575	0.00677754
26	Russia	Upper middle	657	0.00745	Russian Federation	Upper middle	553	0.00651823
27	Finland	High	641	0.00726	Poland	High	527	0.00621177
28	Ireland	High	619	0.00701	Ireland	High	516	0.00608211
29	Norway	High	612	0.00694	Thailand	Upper middle	515	0.00607032
30	South Africa	Upper middle	611	0.00692	New Zealand	High	507	0.00597603
31	Austria	High	592	0.00671	Mexico	Upper middle	442	0.00520987
32	Romania	Upper middle	564	0.00639	Iran	Upper middle	440	0.00518629
33	Colombia	Upper middle	527	0.00597	Czech Republic	High	415	0.00489162
34	Wales	High	518	0.00587	Israel	High	391	0.00460873
35	Portugal	High	497	0.00563	Malaysia	Upper middle	389	0.00458516
36	Thailand	Upper middle	454	0.00514	Singapore	High	374	0.00440835
37	Singapore	High	446	0.00505	Hong Kong	High	368	0.00433763
38	Israel	High	399	0.00452	Portugal	High	363	0.00427869
39	Slovakia	High	380	0.00431	Nigeria	Lower middle	343	0.00404295
40	New Zealand	High	369	0.00418	Colombia	Upper middle	273	0.00321786
41	Hungary	High	327	0.00371	Ukraine	Lower middle	261	0.00307642
42	Malaysia	Upper middle	320	0.00363	Argentina	Upper middle	251	0.00295855
43	Argentina	Upper middle	317	0.00359	Pakistan	Lower middle	225	0.00265208
44	Iran	Upper middle	304	0.00344	Hungary	High	223	0.00262851
45	Nigeria	Lower middle	245	0.00278	Romania	Upper middle	196	0.00231026
46	Chile	High	227	0.00257	Kenya	Lower middle	189	0.00222775
47	Ukraine	Lower middle	192	0.00218	Chile	High	178	0.00209809
48	Lithuania	High	191	0.00216	Slovakia	High	160	0.00188593
49	Croatia	Upper middle	179	0.00203	Indonesia	Lower middle	147	0.00173269
50	Kenya	Lower middle	178	0.00202	Bangladesh	Lower middle	145	0.00170912
			Number of Countries/Territories	%			Number of Countries/Territories	%
		High income	33	0.66		High income	31	0.62
		Middle income	17	0.34		Middle income	19	0.38

## Sheet: Affiliations-Organizations
	Web of Science			Scopus
	Organization	Number of records	%	Affiliation	Number of records	%
1	Harvard University	2125	0.02408	Harvard Medical School	1124	0.0132486
2	University of Toronto	1044	0.01183	VA Medical Center	1077	0.0126946
3	University of Washington	1016	0.01151	University of Toronto	945	0.0111387
4	University of Michigan	990	0.01122	London School of Hygiene & Tropical Medicine	787	0.00927639
5	University of California, San Francisco	903	0.01023	Centers for Disease Control and Prevention	768	0.00905244
6	University of York	788	0.00893	Harvard School of Public Health	765	0.00901708
7	University of Pennsylvania	717	0.00813	University of Washington, Seattle	759	0.00894636
8	University of California, Los Angeles	701	0.00794	University of California, San Francisco	748	0.0088167
9	Stanford University	697	0.0079	University of York	739	0.00871062
10	Johns Hopkins University	685	0.00776	University of Oxford	627	0.00739047
11	Duke University	681	0.00772	Pfizer Inc.	613	0.00722545
12	Erasmus University Rotterdam	673	0.00763	Brigham and Women's Hospital	601	0.00708401
13	University of North Carolina	650	0.00737	University of Pennsylvania	571	0.0067304
14	Centers for Disease Control and Prevention	649	0.00735	Erasmus University Medical Center	558	0.00657716
15	University of Oxford	613	0.00695	King's College London	554	0.00653002
16	University of Sheffield	610	0.00691	University Michigan Ann Arbor	544	0.00641215
17	Brigham and Women's Hospital	597	0.00677	University of Sheffield	534	0.00629428
18	London School of Hygiene & Tropical Medicine	572	0.00648	UCL	505	0.00595245
19	Pfizer Inc.	564	0.00639	Massachusetts General Hospital	504	0.00594066
20	Yale University	546	0.00619	Johns Hopkins Bloomberg School of Public Health	501	0.0059053
21	McMaster University	541	0.00613	Erasmus University Rotterdam	496	0.00584637
22	Columbia University	533	0.00604	The University of North Carolina at Chapel Hill	487	0.00574028
23	University of Pittsburgh	530	0.00601	University of Groningen	484	0.00570492
24	IMS Health	508	0.00576	Stanford University	474	0.00558705
25	University of Minnesota	508	0.00576	The University of Sydney	472	0.00556348
26	University of Sydney	499	0.00565	Karolinska Institutet	466	0.00549276
27	University of British Columbia	495	0.00561	University of California, Los Angeles	454	0.00535131
28	University of Groningen	488	0.00553	The University of British Columbia	452	0.00532774
29	Emory University	485	0.0055	McMaster University	445	0.00524523
30	Eli Lilly and Company	484	0.00548	Johns Hopkins University	440	0.00518629
31	King's College London	480	0.00544	Maastricht University	428	0.00504485
32	University of Maryland	476	0.00539	London School of Economics and Political Science	419	0.00493877
33	Karolinska Institutet	474	0.00537	Organisation Mondiale de la Sante	416	0.00490341
34	Massachusetts General Hospital	472	0.00535	University of Birmingham	412	0.00485626
35	University of Illinois	457	0.00518	Imperial College London	409	0.0048209
36	University of Southern California	437	0.00495	Inserm	407	0.00479732
37	UCL	436	0.00494	GlaxoSmithKline	400	0.00471481
38	Monash University	434	0.00492	Columbia University in the City of New York	396	0.00466766
39	Northwestern University	433	0.00491	Monash University	394	0.00464409
40	Analysis Group, Inc.	432	0.0049	University of Queensland	375	0.00442014
41	McGill University	427	0.00484	Emory University	363	0.00427869
42	Maastricht University	411	0.00466	Harvard University	361	0.00425512
43	Mayo Clinic	411	0.00466	McGill University	360	0.00424333
44	University of Chicago	389	0.00441	University of Melbourne	360	0.00424333
45	University of Birmingham	383	0.00434	University of Chicago	347	0.0040901
46	Boston University	381	0.00432	University of Manchester	335	0.00394866
47	University of Queensland	368	0.00417	Duke University School of Medicine	327	0.00385436
48	University of Melbourne	364	0.00412	Duke University	325	0.00383079
49	University of Alberta	349	0.00395	University of Minnesota Twin Cities	323	0.00380721
50	University of Wisconsin	347	0.00393	University of Alberta	321	0.00378364
